# Supplementary material for: Visual Odometry with an Event Camera Using Continuous Ray Warping and Volumetric Contrast Maximization
Source: Sensors (Basel). 2022 Jul 29;22(15):5687. doi: 10.3390/s22155687 (PMC9370870; doi:10.3390/s22155687)
Supplement: Supplementary file 1 [file sensors-22-05687-s001.zip]

Archive with 1 entries (1 files):
- sensors-1770263-supplementary.mp4
